# Supplementary material for: Impact of Isoquinoline Alkaloids on the Intestinal Barrier in a Colonic Model of Campylobacter jejuni Infection
Source: Int J Mol Sci. 2025 Oct 31;26(21):10634. doi: 10.3390/ijms262110634 (PMC12609152; doi:10.3390/ijms262110634)
Supplement: Supplementary file 1 [file ijms-26-10634-s001.zip]

Archive with 1 entries (1 files):
- ijms-3948422-supplementary.pdf
